# Supplementary material for: Wealth, household heterogeneity and livelihood diversification of Fulani pastoralists in the Kachia Grazing Reserve, northern Nigeria, during a period of social transition
Source: PLoS One. 2017 Mar 3;12(3):e0172866. doi: 10.1371/journal.pone.0172866 (PMC5336213; doi:10.1371/journal.pone.0172866)
Supplement: S1 File — (XLSX) [file pone.0172866.s001.xlsx]

## Sheet: Survey Data
List	Survey	Case_ID	Block	105_Village	107_Lati	108_Long	111_Position	201_Age_Head	202_Education_Head	203_Age_Respondent	205_Year moved to KGR	210_Wives_Passed	211_Wives_Divorced	212_HHH_Wives	212_a_Children01	212_b_Children_1to6	212_c_Children_6to12	j_209_c_f_Femalechild5-15	212_cc_Children_12to18	212_d_Unmarried daughters	212_e_UnmarriedSons>18	212_f_MarriedSons_	212_g_MarriedSons_Wives	212_j_MotherHHH	212_k_BrothersHHH	212_l_WivesofbrothersHHH	212_m_Childrenbrothers_sonsHHH	212_n_Cattle rearers	213_Total_HH	214_Comments	215_Importance_Livestock	215_Importance_CropFarming	215_Importance_MilkProd	j_216_OtherRank	j_216_OtherType	215_Importance_Selling	215_Selling_Specify	215_a_Business	215_Importance_Employ	215_Employment_Specify	j_Salary_213	j_Wage_215	215_Importance_Women	215_Women_Specify	216_Possessions_Bicycle	216_Possessions_Motorcycle	216_Possessions_Car	216_Possessions_TV	216_Possessions_Stove
1	1_March	Mar_1001	1	Nasarawa	10.1737	8.08244	Household head	76	Secondary		1966	1	1	3	3	4	1		8	0	2	5	5	0	0	0	0	0	31		1	3	2			2	Drug shop and coffee shop, money does not go to HH individuals	Y	5	Teaching and agricultural staff, money does not go to HH individuals	Y	N	6	Making flat pans, go to respective wives	2	1	0	0	2
2	1_March	Mar_1002	1	Nasarawa	10.1776	8.07591	Household head	42	Koranic			0	1	2	0	1	2		0	0	1	0	0	0	0	0	0	0	6		1	subsistence	3			2	Cattle trading, phone charging (buys cattle and sells in Kaduna and Abuja markets)	Y	0		N	N	0		1	1	0	0	0
3	1_March	Mar_1003	1	Nasarawa	10.1584	8.07643	Household head	36	Koranic			0	0	2	1	3	3		2	1	1	0	0	0	0	0	0	0	13		1	subsistence	3			2	Commercial motorcycle taxi, uses money to buy small ruminants	Y	0		N	N	4	Making flat pans and weaving, money to spend themselves	0	1	0	0	0
4	1_March	Mar_1004	1	Nasarawa	10.1064	8.04538	Household head	50	Koranic			0	0	1	0	0	1		1	0	0	1	1	0	0	0	0	1	6		1	subsistence	2			0		N	0		N	N	3	Dress making	2	1	0	0	1
5	1_March	Mar_1005	1	Nasarawa	10.0821	8.04699	Household head	52	Further			0	0	3	3	5	2		1	0	0	1	1	0	0	0	0	2	18		1	subsistence	4			2	Registered contractor of agroservices company SALISU & SONS, sells livestock supples and materials	Y	3	Son is paramedic, keeps money for himself	Y	N	5	Dress making, weaving, sewing, get some allowance for themselves	2	2	0	1	3
6	1_March	Mar_1006	1	Nasarawa	10.1369	8.06973	Son of HHH	70	Koranic	27		0	0	3	0	2	2		0	0	0	1	1	0	0	0	0	0	9		1	0	2			0		N	3	In charge of BBSRC feeds brought into reserve	N	Y	4	Dress making, making soaps	2	1	0	0	1
7	1_March	Mar_1007	1	Nasarawa	10.0957	8.04668	Son of HHH	52	Koranic	20	2006	0	0	3	3	4	7		10	0	2	2	2	1	0	0	0	0	34	Son of person in HH7	1	3 subsistence mostly, sell when have excess	2			0		N	0		N	N	0		0	5	0	2	1
8	1_March	Mar_1008	1	Nasarawa	10.0977	8.04735	Household head	26	Koranic		2006	0	0	1	2	2	0		0	0	0	0	0	0	0	0	0	0	5		1	subsistence	0			0		N	2	Bus driver	Y	N	0		2	1	0	0	2
9	1_March	Mar_1009	1	Nasarawa	10.1593	8.07685	Household head	50	Koranic		1991	0	1	2	3	5	5		4	0	0	2	3	0	1	3		3	31	This man's senior brother also reported to be under this HH but owns his own cattle, his senior borther is 55, has 3 vives	1	subsistence	0			2	One of son's has teashop in town	Y	0		N	N	0		1	2	0	0	0
11	1_March	Mar_1011	1	Nasarawa	10.1369	8.06973	Not HHH	40	Koranic	30		0	0	3	0	1	2		2	1	0	0	0	1	3	5	19	0	37	Interview conducted with 2 brothers present, hence 'respondent is junior brother of HHH)	1	subsistence	0			2	One of brother's is a cattle trader	Y	0		N	N	0		0	5	0	0	0
12	1_March	Mar_1012	1	Nasarawa	10.1035	8.04878	Household head	71	Koranic		2009	1	0	1	0	0	0		0	0	1	0	0	0	0	0	0	0	2		1	subsistence	0			0		N	0		N	N	0		0	0	0	0	0
13	1_March	Mar_1013	1	Nasarawa	10.1349	8.05671	Household head	30	Koranic		2010	0	0	2	1	4	3		2	0	0	0	0	0	0	0	0	2	14		1	subsistence	2			0		N	0		N	N	0		1	2	0	0	1
14	1_March	Mar_1014	1	Nasawara	10.1354	8.0566	Household head	55	Koranic		2008	0	0	4	2	5	4		4	0	0	3	5	1	0	0	0	1	29		1	subsistence	2			3	Selling ginger as a cash crop	N	0		N	N	0		2	5	0	0	3
16	1_March	Mar_1016	1	Nasawara			Household head	87	Koranic		1966	1	5	4	2	4	0		0	0	0	2	2	0	0	0	0	0	14		1	subsistence	0			2	Son owns shop for general provisions	Y	0		N	N	0		1	0	0	0	0
17	1_March	Mar_1017	1	Nasawara	10.1483	8.09102	Junior brother	40	Secondary	35	2009	0	0	2	4	13	0		0	0	0	0	0	0	3	4		0	26	This HH tested RBT +ve, abortions occurred even before moved to KGR 2 years ago	1	subsistence	3			2	Cattle trading business	Y	0		N	N	0		1	2	0	2	1
19	1_March	Mar_2001	2	Wuro Fulbe			Son of HHH	50	Koranic	29		0	0	2	5	4	3		3	0	0	3	4	0			13	0	37	In this household HHH has 3 married sons who have 13 children between them, and HHH has 15 children of his own in addition to his 3 married sons	1	subsistence	3			2	buy grain to sell, scarcity of maize, to go town and buy and sell to people in KGR	Y	0		N	N	0		1	2	0	0	0
20	1_March	Mar_2002	2	Wuro Fulbe			Household head	55	Koranic			0	0	4	2	7	12		5	0	0	2	2	0	0	0	5	0	39	In this HH have 2 married sons, first son has 5 children and second has no children. HHH has 13 girls and 10 boys. Total number of children in HH is 28	1	subsistence	2			0		N	0		N	N	0		0	1	0	0	0
21	1_March	Mar_2003	2	Wuro Fulbe			Household head	58	Koranic		2010	0	0	3	0	0	4		5	3	3	0	0	0	0	0	0	0	18		1	subsistence	0			0		N	0		N	N	0		1	1	0	0	0
22	1_March	Mar_2004	2	Wuro Fulbe	10.0889	8.04784	Son of HHH	50	Koranic	25	2010	0	0	1	1	3	0		0	0	0	1	1	0	0	0	1	0	8		1	subsistence	0			0		N	0		N	N	0		0	2	0	0	0
23	1_March	Mar_2005	2	Wuro Fulbe			Junior brother	50	Koranic	38		0	0	1	0	3	3		1	0	0	0	0	1	2	2	12	0	25		1	subsistence	2			0		N	0		N	N	0		6	1	0	0	0
24	1_March	Mar_2006	2	Tegirde			Household head	67	Koranic		2010	0	0	1	0	0	2		0	0	0	0	0	0	0	0	0	2	5	Very small household	1	subsistence	2			0		N	0		N	N	0		0	0	0	0	0
25	1_March	Mar_2007	2	Tegirde			Household head	67	Koranic		1966	0	0	2	0	0	0		0	0	0	6	8	0	0	0	19	0	35	All children of HHH married, sons still part of HH, daughters have moved away	1		3			2	Mortocycle taxis, builder (son)	Y	0		N	N	0		1	1	0	0	1
26	1_March	Mar_2008	2	Tegirde			Household head	30	Further		1986	0	0	1	1	2	6		1	0	0	0	0	0	0	0	0	0	11	Maybe some of children which live in HH not HHH's children, he only has 6…	1	subsistence	0			0		N	2	paramedic	Y	N	0		2	0	0	0	0
27	1_March	Mar_2009	2	Tegirde			Son of HHH	65	Koranic	25	1991	1	1	1	2	3	4		0	0	0	2	3	0	0	0		0	15	Don't know how many children sons have	1	2	3			0		N	0		N	N	0		1	0	0	1	2
28	1_March	Mar_2010	2	Mayo Jamil	10.2219	8.17598	Household head	23	Koranic		1993	0	0	1	1	3	2		0	0	0	0	0	1	2	1	3	0	14		1	subsistence	2			0		N	0		N	N	3	Wife of younger brother does sewing	1	0	0	0	0
29	1_March	Mar_2011	2	Mayo Jamil			Household head	53	Koranic		1998	0	0	1	2	3	5		0	0	0	0	0	0	0	0	0	0	11		1	subsistence	2			0		N	0		N	N	0		0	0	0	0	0
31	1_March	Mar_2013	2	Mayo Jamil			Household head	56	Koranic		1994	0	0	2	2	2	3		3	0	0	1	1	0	0	0		0	14	Don't know how many children son has	1	4	3			0		N	2	one son who lives away is policeman	Y	N	0		2	1	0	0	0
32	1_March	Mar_2014	2	Mayo Jamil	10.2205	8.17341	Household head	60	Koranic		2001	0	0	1	3	4	4		1	0	0	6	6	0	0	0		0	25	Don't know how many children son has	1	4	5			2	shop in centre which services motorcycles	Y	3	technician which fixes bicycles	Y	N	0		4	2	0	0	2
33	1_March	Mar_2015	2	Mayo Jamil			Son of HHH	80	Koranic	28		1	0	2	1	3	2		3	0	0	3	4	0	0	0		0	18	Don't know how many children son has	1	2	3			0		N	0		N	N	0		2	1	0	0	0
34	1_March	Mar_2016	2	Mayo Jamil			Household head	56	Koranic		2001	0	0	2	2	15	6		3	0	0	4	5	0	0	0		0	37	Don't know how many children son has	1	4	3			0		N	2	2 sons civil servants	Y	N	0
35	1_March	Mar_2017	2	Mayo Jamil			Household head	50	Koranic		2001	0	0	1	1	2	4		1	0	0	1	1	0	0	0		0	11	Don't know how many children son has	1	2	3			0		N	0		N	N	0		2	1	0	0	0
37	1_March	Mar_2019	2	Mayo Jamil	10.2113	8.1706	Household head	67	Koranic		1997	0	3	1	1	3	0		0	0	0	2	2	0	0	0		0	9	Don't know how many children son has	1	2	4			3	Motorcycle repairing	Y	0		N	N	0		2	0	0	0	0
38	1_March	Mar_2020	2	Mayo Jamil			Household head	28	Koranic		2002	0	0	2	0	3	1		3	0	0	1	1	0	0	0		1	12	Don't know how many children son has	1	2	3			0		N	0		N	N	0		3	2	0	0	0
40	1_March	Mar_2022	2	Tegirde	10.1815	8.11548	Household head	70	None			1	1	2	0	0	4		0	0	0	0	0	0	0	0	0	0	6		1	subsistence	0			0		N	0		N	N	0		0	0	0	0	0
41	1_March	Mar_2023	2	Anguwan Sarari	10.1483	8.09085	Son of HHH	60	Primary	20	2010	0	0	3	2	4	4		4	0	0	3	3	0	0	0	0	0	23		1	subsistence	2			0		N	0		N	N	0		4	2	0	0	0
42	1_March	Mar_2024	2	Anguwan Sarari			Household head	51	Koranic		2011	0	2	1	1	4	3		0	0	0	0	0	0	0	0	0	0	9		1	subsistence	2			0		N	3	manual jobs occasionally	N	Y	0		1	0	0	0	0
43	1_March	Mar_2025	2	Anguwan Sarari			Household head	29	Koranic		2010	0	0	1	1	2	0		0	0	0	0	0	0	0	0	0	0	4		1	2	0			0		N	0		N	N	3	wife training to be seamstress	0	1	0	0	0
44	1_March	Mar_2026	2	Anguwan Sarari	10.1483	8.09242	Household head	55	Koranic		2010	2	0	1	1	3	3		3	0	0	1	1	0	0	0		0	13	Don't know how many children son has	1	3 pepper cash crop	4			2	bee farming and 1 of sons has teashop	Y							2	0	0	0	0
45	1_March	Mar_2027	2	Wuro Jamo	10.1134	8.07142	Household head	52	Primary		1996	0	0	3	4	5	5		4	0	0	2	2	0	0	0		0	25	Don't know how many children son has	1	5	4			3	general provisions store	Y	2	teacher	Y	N	0		2	1	1	1	0
46	1_March	Mar_2028	2	Tilde Fulani Laduga	10.1161	8.07719	Household head	50	Primary		2003	0	3	1	4	4	4		0	0	0	2	3	0	0	0		0	18	Don't know how many children son has	1	3 subsistence, sell if extra	2			0		N	0		N	N	0		2	1	0	0	0
47	1_March	Mar_3001	3	Wuro Saleh	10.2065	8.10091	Household head	54	Primary		1990	0	0	3	1	4	3		6	0	0	2	2	0	0	0		0	21	Don't know how many children son has	1	5 sell if excess	4			3	shopkeeper in centre	Y	2	2 civial servants in family	Y	N	6	weaving and general crafts	2	1	0	0	3
48	1_March	Mar_3002	3	Wuro Saleh			Household head	60	Koranic		1991	0	0	2	1	2	3		2	0	0	0	0	0	0	0	0	0	10	Don't know how many children son has	1	0	2			0		N			N	N			1	0	0	0	0
49	1_March	Mar_3003	3	Wuro Saleh	10.1882	8.09929	Household head	50	Koranic		2005	1	0	2	2	4	4		0	0	0	4	4	0	0	0		0	20		1	0	2			0		N	0		N	N	0		1	0	0	0	0
50	1_March	Mar_3004	3	Wuro Saleh	10.1888	8.09819	Household head	30	Koranic		2010	0	0	3	2	7	0		0	0	0	0	0	0	0	0	0	1	13		1	0	3			2	Cattle trading	Y	0		N	N	4	weaving	0	1	0	0	0
51	1_March	Mar_3005	3	Mayo Borno	10.2203	8.15278	Household head	67	Koranic		1990	0	0	3	9	12	15		8	0	0	8	11	0	0	0	0	0	66	Total of children includes his married son's children	1	5	4			3	Trading of general goods	Y	2	Five are civil servants (2 teachers and 3 office staff)	Y	N	6	making mats and other crafts	7	9	0	3	8
52	1_March	Mar_3006	3	Mayo Borno			Household head	37	Koranic		2000	0	0	2	2	4	2		3	0	0	0	0	0	1	2		0	16	Total of children includes HHH's and his brother's children	1	0	2			0		N	0		N	N	0		2	0	0	0	0
55	1_March	Mar_3009	3	Mayo Borno			Household head	54	Koranic		1990	0	0	4	2	2	4		3	0	0	1	1	0	0	0	0	0	17	Total of children may or may not include son's children	1	3	2			0		N	0		N	N	0		1	0	0	0	0
56	1_March	Mar_3010	3	Mayo Borno	10.227	8.15024	Household head	75	None		1992	0	0	2	3	6	2		3	0	0	4	4	0	0	0		0	24	Don't know how many children son has	1	3	4			2	Trading of grain and farm produce	Y	0		N	N	5	weaving and making beancakes	1	3	0	0	0
57	1_March	Mar_3011	3	Mayo Borno	10.227	8.15024	Household head	42	Koranic		1992	0	0	2	2	9	2		3	0	0	1	1	0	0	0		0	20	Don't know how many children son has	1	2	3			0		N	0		N	N	0		1	1	0	0	0
58	1_March	Mar_3012	3	Mayo Borno	10.227	8.15024	Household head	56	Koranic		1992	0	0	2	1	2	4		2	0	0	2	2	0	0	0		0	15	Don't know how many children son has	1	4	5			2	carpenter	Y	3	teacher	Y	N	0		2	1	0	0	2
59	1_March	Mar_3013	3	Wuro Saleh	10.2056	8.09825	Household head	78	Koranic		1994	3	0	1	1	1	3		2	0	2	0	0	0	0	0	0	0	10	Don't know how many children son has	1	3	2			0		N	4	3 civil servants but live in town	Y	N	0		0	2	0	0	0
60	1_March	Mar_4001	4	Tilde Katuka	10.2056	8.08353	Household head	58	Koranic		1993	0	0	2	1	3	3		2	0	0	3	3	0	0	0		0	17	Don't know how many children son has	1	3	4			2	Maize grinding machine owner in centre	Y	0		N	N	0		2	1	0	0	0
61	1_March	Mar_4002	4	Tilde Gayage	10.2056	8.08353	Junior brother	50	Secondary	28	2001	0	0	2	2	6	5		3	0	0	5	5	0	0	0		0	28	Don't know how many children son has	1	3	4			2	Tailor, sale of animal drugs	Y	0		N	N	0		2	1	0	0	0
62	1_March	Mar_4003	4	Tilde Bayero	10.219	8.08641	Household head	30	Koranic		1991	0	0	2	2	6	3		5	0	0	0	0	1	0	0		0	19	Don't know how many children son has	1	0	2			0		N	0		N	N	0		2	0	0	0	0
63	1_March	Mar_4004	4	Tudun Katsinawa			Son of HHH	50	Koranic	30	1997	1	0	1	0	7	3		0	0	1	1	2	1	0	0		0	16	Don't know how many children son has	1	2	3			0		N							0	2	0	0	0
64	1_March	Mar_5001	5	Wuro Mordi	10.1863	8.06618	Household head	77	Koranic		1993	1	0	4	4	12	17		7	0	0	5	7	0	0	0		3	59	Don't know how many children son has	1	4	3			0		N	2	1 son is civil servant	Y	N	5	weaving and sewing	12	5	1	0	3
65	2_June	Jun_1001	1	Nasawara	10.1753	8.07841	HHH	55	Koranic		2011	0	0	1		1	6	0		1	0	0	1						10		1	2		0				N	Industrial worker		Y	N			0	0	0
66	2_June	Jun_1002	1	Nasawara	10.1582	8.07721	HHH	37	Koranic		2001	0	0	2		4	4	1		0	3	0	1						15		1	2		3	Motorbike taxi			N			N	N			1	1	0
67	2_June	Jun_1003	1	Nasawara	10.1259	8.06539	HHH	55	Koranic		2007	0	0	3		6	10	6		4	4	5	3						41		1	1		2	Wood provider			N	Computer training		Y	N			0	1	0
68	2_June	Jun_1004	1	Nasawara	10.1677	8.07567	HHH	40	Primary		2011	0	0	2		3	7	3		0	2	1	0						18		1	0		0				N			N	N			2	1	0
69	2_June	Jun_1005	1	Anguwan Kofoje	10.1264	8.06337	HHH	48	Koranic		2011	0	0	2		9	5	4		2	5	0	3						30		1	2		0			Cattle trading, Shop keeping, Motorbike taxi	Y	Teaching	Building	Y	Y			0	5	0
70	2_June	Jun_1006	1	Nasawara	10.133	8.05822	HHH	55	Primary		2008	0	0	4		7	4	4		7	3	3	5						37		1	0		0				N		Ridging	N	Y			1	4	0
71	2_June	Jun_2001	2	Wuro Nyako	10.1238	8.06881	HHH	40	Primary		2007	0	0	2		7	4	4		4	4	2	2						29		1	2		0				N			N	N			2	1	0
72	2_June	Jun_2002	2	Wuro Nyako	10.1183	8.06744	HHH	56	Koranic		2011	0	0	2		10	9	2		3	9	2	3						40		1	2		3	Cattle trading		Motorbike taxi, Cattle trading	Y	Teaching		Y	N			0	9	1
73	2_June	Jun_2003	2	Wuro Nyako	10.1333	8.07479	HHH	80	Koranic		2011	3	0	1		0	2	3		0	0	7	7						20		1	2		0				N				N			3	2	0
75	2_June	Jun_2005	2	Tigirde	10.181	8.09773	HHH	45	Koranic		1986	0	0	2		5	7	2		1	0	0	1						18		1	2		0				N			N	N			0	0	0
76	2_June	Jun_2006	2	Wuro Fulbe	10.1689	8.08233	HHH	70	Koranic		1995	2	0	1		10	3	7		0	2	2	4						29		1	2		0			Shop keeping	Y	Teaching		Y	N			0	1	0
77	2_June	Jun_2007	2	Tigirde Danladi	10.1801	8.10638	2nd son HHH	60	Secondary	32	1990	1	0	4		6	4	1		1	3	6	2						27		1	2		3	Motorbike taxi		Motorbike taxi, Traction bulls	Y	3 Teachers, 2 Health workers		Y	N			0	1	0
78	2_June	Jun_2008	2	Tigirde Danladi	10.1809	8.10396	3rd son HHH	50	Koranic	25	2011	0	0	2		0	0	1		0	6	2	4						15		1	2		0			Shop keeping	Y	Civil servant	Weeding, Farming activities	Y	Y			2	0	0
79	2_June	Jun_2009	2	Tigirde Danladi	10.1774	8.10847	1st son HHH	65	Koranic	39	2003	1	0	1		8	6	2		0	0	2	2						21		1	2		0				N			N	N			2	0	0
80	2_June	Jun_2010	2	Mayo Jamil	10.1923	8.14851	HHH	65	Koranic		2007	0	0	1		5	0	1		0	1	3	0						11		1	0		0				N			N	N			2	0	0
81	2_June	Jun_2011	2	Mayo Jamil	10.2139	8.17177	HHH	45	Koranic		1993	0	0	2		1	6	4		0	2	1	4						20		1	2		0			Motorbike taxi	Y	Police force		Y	N			1	1	0
82	2_June	Jun_2012	2	Mayo Jamil	10.2247	8.17525	HHH	25	Koranic		1991	0	0	1		3	10	5		5	4	1	1						30		1	2		3	Seamstress		Shop keeping	Y			N	N			2	0	0
83	2_June	Jun_2013	2	Maljire	10.1874	8.15049	HHH	45	Koranic		1992	0	0	2		4	5	3		0	0	0	0						14		1	2		0			Motorbike taxi	Y			N	N			0	1	0
84	2_June	Jun_2014	2	Wuro Fulbe	10.2639	8.06442	HHH	36	Koranic		2010	0	0	1		4	2	4		1	0	3	0						15		2	1		0			Shop keeping	Y			N	N			2	3	0
85	2_June	Jun_3001	3	Wuro Sale	10.2196	8.10105	HHH	58	Koranic		2011	0	0	2		7	1	1		0	0	4	6						21		1	2		0			Motorbike taxi	Y			N	N			2	3	0
86	2_June	Jun_3002	3	Wuro Sale	10.2189	8.10141	HHH	34	Koranic		2011	0	0	1		7	1	1		0	3	5	6						24		1	2		3	Motorbike taxi		Motorbike taxi	Y		Ridging	N	Y			2	3	0
87	2_June	Jun_3003	3	Mayo Borno	10.2203	8.15022	HHH	47	Koranic		1989	0	0	3		10	1	0		0	0	0	0						14		1	2		0				N			N	N			2	0	0
88	2_June	Jun_3004	3	Wuro Sale	10.192	8.10808	HHH	70	Koranic		2011	0	0	4		15	8	6		3	2	12	8						58		1	2		0				N			N	N			5	7	0
89	2_June	Jun_3005	3	Mayo Borno	10.2195	8.15249	Brother HHH	54	Koranic	45	1991	0	0	3		4	10	5		0	0	4	3						29		1	2		3	Traction (animal?)			N	Health worker	Ridging	Y	Y			2	1	0
90	2_June	Jun_3006	3	Mayo Borno	10.2249	8.1452	HHH	57	Koranic		1992	0	0	2		4	1	2		2	0	2	4						17		1	2		0			Carpenter	Y	Teaching		Y	N			0	1	0
92	2_June	Jun_4002	4	Tilde Bayero	10.2482	8.09918	HHH	50	Koranic		2005	0	0	2		1	4	8		0	2	0	0						17		1	2		0				N			N	N			1	1	0
93	2_June	Jun_4003	4	Tilde Bayero	10.2088	8.09767	HHH	40	Koranic		2000	0	0	3		4	2	4		0	0	0	0						13		1	2		0			Motorbike taxi	Y	Electrician		Y	N			1	1	0
94	2_June	Jun_4004	4	Mayo Amana	10.264	8.12256	HHH	47	Koranic		2011	0	0	3		5	6	4		1	1	0	2						22		1	2		0				N			N	N			0	1	0
95	2_June	Jun_4005	4	Tudun Gorkawa	10.277	8.1292	1st son HHH	50	Koranic	30	2004	0	0	2		7	2	0		0	0	0	0						11		1	2		0			Motorbike taxi	Y			N	N			0	1	0
96	2_June	Jun_4006	4	Wuro Azumi	10.277	8.1292	HHH	70	Koranic		2011	0	0	4		10	7	4		6	8	12	7						58		1	0		0				N			N	N			2	7	0
97	2_June	Jun_4007	4	Tilde Bayero	10.2704	8.12641	1st son HHH		Koranic	40	2011	0	0	4		20	30	6		0	0	13	12						85		1	2		0				N			N	N			1	2	0
98	2_June	Jun_4008	4	Wuro Jatijo Yusuf	10.2228	8.07463	HHH	40	Koranic		2008	0	0	2		6	1	1		0	0	0	0						10		1	0		0				N		Ridging	N	Y			0	1	0
99	2_June	Jun_4009	4	Tilde Bayero	10.1933	8.08291	1st son HHH	50	Koranic	23	2001	0	0	3		5	2	0		0	0	1	4						15		1	2		0				N			N	N			0	0	0
100	2_June	Jun_5001	5	Wuro Modi	10.1988	8.06977	HHH	67	Secondary		2011	0	0	2		4	2	3		0	0	1	4						16		1	2		3	Civil servant			N	Civil servant		Y	N			0	1	0
101	2_June	Jun_5002	5	Wuro Modi	10.1834	8.07305	1st son HHH	85	Koranic	50	2001	2	0	0		5	1	4		0	0	7	9						26		1	0		0			Shop keeping	Y	Civil defense corps		Y	N			0	2	0
102	2_June	Jun_5003	5	Wuro Modi	10.1858	8.06592	HHH	35	Koranic		2001	0	0	1		4	0	0		0	0	0	0						5		1	2		3	Ridging			N	What?	Ridging	Y	Y			1	0	0
103	2_June	Jun_5004	5	Wuro Modi	10.1858	8.0659	HHH	78	Koranic		2002	0	0	4		12	8	10		8	6	8	9						65		1	2		0			Shop keeping	Y	Teaching, civil servants		Y	N			5	3	0
104	2_June	Jun_6001	6	Wuro Gijiya	10.2596	8.06486	HHH	55	Koranic		2011	1	0	2		22	9	5		2	3	4	7						54		1	2		0				N			N	N			6	3	0
105	3_Oct	Oct_1005	1	Nasawara	10.1765	8.07599	Senior Brother	40	Koranic	50	2011	0	0	3		15	10	10		5	6	6	6						61		1	2		0			Julius Berger Nig. Ltd	Y			N	N			0	1	0
106	3_Oct	Oct_1006	1	Nasawara	10.1677	8.07955	HHH	53	Koranic		2007	0	0	1		0	3	0		2	0	1	0						7		1	2		0				N			N	N			0	0	0
108	3_Oct	Oct_1008	1	Nasawara	10.1921	8.05934	Son	80	Koranic		2006	0	0	3		0	4	2		1	3	7	12						32		1	2					Cattle trading and tailoring	Y			N	N			1	0	0
110	3_Oct	Oct_1010	1	Nasawara	10.1451	8.09098	HHH	51	Koranic		1990	0	0	1		4	7	6		0	0	2	1						21		1	2		0			Shop keeping	Y			N	N			1	1	0
111	3_Oct	Oct_1012	1	Wuro Nyako	10.1382	8.07108	HHH	57	Koranic		1988	0	0	4		2	4	3		0	0	4	5						22		1	2		0			What?	Y		Building, sowing	Y	Y			2	1	0
112	3_Oct	Oct_1013	1	Anguran Bada	10.1382	8.07108	HHH	50	Koranic		1989	0	0	2		4	1	6		6	7	2	3						31		1	2		0			Cattle Trading	Y	Teacher		Y	N			0	5	0
113	3_Oct	Oct_2002	2	Bungel	10.1039	8.06461	HHH	45	Koranic		2011	0	0	2		9	5	8		2	4	0	0						30		1	2		0				N			N	N			0	1	0
114	3_Oct	Oct_2003	2	Wuro Nyako	10.131	8.07464	HHH	80	Koranic		2010	2	0	1		0	0	0		0	0	7	7						15		1	2		0				N	What?		Y	N			0	1	0
115	3_Oct	Oct_2006	2	Wuro Nyako	10.123	8.0746	HHH	40	Koranic		1983	0	0	2		2	6	1		0	0	0	2						13		1	2		0				N			N	N			1	0	0
116	3_Oct	Oct_2007	2	Wuro Nyako	10.1483	8.0808	HHH	70	Koranic		2002	1	0	0		0	0	0		0	0	3	3						6		1	2		0				N			N	N			0	2	2
117	3_Oct	Oct_2008	2	Tampol	10.1713	8.08105	HHH	70	Koranic		1991	0	0	3		6	5	2		1	5	5	4						31		1	2		3	Civil service			N	Civil service		Y	N			1	0	0
118	3_Oct	Oct_2012	2	Tampol	10.1714	8.08613	HHH	56	Koranic		1991	0	0	3		9	6	3		0	1	2	6						30		1	2		0				N			N	N			0	2	0
119	3_Oct	Oct_2016	2	Mayo Jamil	10.2216	8.17233	Second son	56	Koranic	26	2000	0	0	1		6	3	4		0	0	2	6						22		1	2		3	Building		Mason	Y		Building	N	Y			3	2	0
120	3_Oct	Oct_2017	2	Tigirde Dallaji	10.1799	8.11484	HHH	45	Koranic		2007	0	0	2		4	8	8		0	7	1	8						38		2	1		0				N			N	N			1	0	0
121	3_Oct	Oct_2018	2	Mayo Jamil	10.2194	8.17322	HHH	58	Koranic		2001	0	0	2		3	4	2		0	0	2	0						13		1	2		0			Grinding	Y	Teaching		Y	N			2	0	0
122	3_Oct	Oct_2022	2	Margire	10.1933	8.15234	HHH	36	Koranic		2008	0	0	1		6	4	0		1	1	3	3						19		1	2		3	Civil service			N	Health worker		Y	N			0	2	0
123	3_Oct	Oct_2023	2	Wuro Fulbe	10.1786	8.08671	HHH	48	Koranic		2009	0	0	2		3	4	6		0	0	0	0						15		1	0		0				N			N	N			1	1	0
124	3_Oct	Oct_2026	2	Margire	10.185	8.15113	HHH	48	Koranic		2007	0	0	1		12	4	4		0	0	2	3						26		1	2		3	Motorbiking		Motorbiking	Y			N	N			1	3	0
125	3_Oct	Oct_2027	2	Wuro Fulbe	10.1791	8.08636	Son	?	Koranic	20	2010	0	0	1		1	1	1		1	1	0	0						6		2	1		3	selling oil		Black market selling old and petrol	Y		sewing	N	Y			1	1	0
126	3_Oct	Oct_2028	2	Tampol	10.1688	8.09263	HHH	53	Koranic		2003	0	0	1		7	6	2		0	2	2	4						24		1	2		3	Civil service			N	Veterinary staff		Y	N			4	1	0
127	3_Oct	Oct_2029	2	Wuro Fulbe	10.1782	8.08623	Son	55	Koranic	25	2010	1	0	3		11	6	8		4	3	2	4						41		1	2		3	Shop		Drink shop	Y	Teaching		Y	N			1	2	0
128	3_Oct	Oct_2030	2	Tampol	10.1799	8.08891	HHH	49	Koranic		2009	0	0	2		2	3	2		0	1	1	3						14		1	2		0				N	Teaching		Y	N			1	0	0
129	3_Oct	Oct_3001	3	Wuro Saleh	10.2065	8.10078	HHH	55	Koranic		1989	0	0	3		6	9	6		1	2	4	5						36		1	2		0				N	Teaching		Y	N			3	1	0
130	3_Oct	Oct_3006	3	Daban Danazumi	10.2731	8.12922	HHH	45	Koranic		2011	0	0	3		10	2	0		1	0	2	1						19		1	2		0				N			N	N			0	1	0
131	3_Oct	Oct_3007	3	Mayo Amana	10.2597	8.13613	HHH	45	Koranic		2011	0	0	2		17	11	5		0	4	6	10						55		1	2		0				N			N	N			2	4	0
132	3_Oct	Oct_3008	3	Mayo Borno	10.2273	8.1507	HHH	73	None		2011	0	0	3		1	13	10		4	8	5	6						50		1	2		0				N	Health section		Y	N			0	1	0
133	3_Oct	Oct_3010	3	Wuro Saleh	10.1881	8.0995	HHH	57	Koranic		2011	0	0	2		2	4	2		1	1	1	1						14		1	2		0				N			N	N			0	1	0
134	3_Oct	Oct_3012	3	Mayo Amana	10.2639	8.13556	HHH	40	Koranic		2011	0	0	2		4	6	0		5	0	0	0						17		2	1		0				N			N	N			0	1	0
135	3_Oct	Oct_3013	3	Mayo Amana	10.265	8.13622	HHH	54	Secondary		1990	0	0	2		3	6	4		1	1	7	5						29		1	2		0				N	Policeman		Y	N			1	1	0
136	3_Oct	Oct_4002	4	Tilde Bayero	10.2076	8.08574	HHH	77	Koranic		2011	0	0	2		10	15	14		6	4	5	10						66		1	2		0				N			N	N			0	4	0
137	3_Oct	Oct_4006	4	Tilde Bayero	10.2226	8.08758	Brother	55	Koranic	49	2009	0	0	1		2	3	1		0	1	0	1						9		1	2		0				N			N	N			1	0	0
138	3_Oct	Oct_4010	4	Daban Azumi	10.2779	8.12917	HHH	40	Koranic		2011	0	0	1		4	2	0		1	0	0	0						8		1	2		0				N			N	N			0	1	0
139	3_Oct	Oct_4012	4	Dabau Azumi	10.2756	8.12617	HHH	45	Koranic		2011	0	0	2		3	3	2		0	0	0	0						10		1	2		0				N			N	N			1	1	0
140	3_Oct	Oct_4013	4	Daban Azumi	10.281	8.12793	Junior Brother	?	Koranic	30	2011	0	0	1		2	0	0		0	0	0	0						3		1	2		0			retailing of petroleum products	Y			N	N			1	0	0
141	3_Oct	Oct_4014	4	Bela Biradan	10.2113	8.07095	Son	65	Koranic	35	1996	1	0	1		2	2	3		1	1	4	2						16		1	2		3	Shop		Provision shop Tampol	Y			N	N			0	3	0
142	3_Oct	Oct_4016	4	Tilde Bayero	10.2035	8.09559	Junior Brother	?		46	2010	0	0	2		4	4	3		0	0	1	1						15		1	2		0				N			N	N			0	1	0
143	3_Oct	Oct_4017	4	Tilde Bayero	10.2077	8.08568	HHH	48	Koranic		2010	0	0	3		4	4	4		2	2	3	1						23		1	2		0				N			N	N			0	1	0
144	3_Oct	Oct_5003	5	Wuro Modi	10.1829	8.0766	Son	67	Koranic	36	1986	0	0	2		6	4	0		0	6	5	4						27		1	2		0				N		Planting	N	Y			0	0	0
145	3_Oct	Oct_6001	6	Gijiya	10.2705	8.06404	HHH	35	Koranic		2006	0	0	2		3													5		1	2		0				N			N	N			0	1	0
[truncated: 68 more columns]

## Sheet: Annotations
Section	Var_Name	Description
Interview identification	Survey	Which of the 3 surveys did this case from?
	Case_ID	Unique identifier based on block number and household number (e.g. second household sampled from block 2 is 1002
	Block	Block number (areas within the KGR) from 1 to 6
	105_Village	Village name
	107_Latitude	GPS reading latitude
	108_Longitude	GPS reading longitude
	111_Position	Position of interviewee in the household
Household characteristics	201_Age_Head	How old is the household head? (years)
	202_Education_Head	Highest level of education of household head
	203_Age_Respondent	Age of interviewee (years) - in cases where this was not the HHH
	205_Year moved to KGR	Year moved rounded down to nearest whole integer
	210_Wives_Passed	How many of those wives have passed away?
	211_Wives_Divorced	How many of those wives has he divorced?
	212_HHH_Wives	How many wives does the household head currently have?
	212_a_Children01	How many children of the HHH of aged < 1 year old live in the household?
	212_b_Children_1to6	How many children of the HHH aged 1 to 5 years old live in the household?
	212_c_Children_6to12	How many children of the HHH aged 6 to 11 years old live in the household?
	j_209_c_f_Femalechild5-15	How many female children of the HHH between the are of 5 to 15 years old live in the household? (June/Oct only)
	212_cc_Children_12to18	How many children of the HHH aged 12 to 18 live in the household?
	212_d_Unmarried daughters	How many unmarried daughters of the household head live in the household?
	212_e_UnmarriedSons>18	How many unmarried sons of the household head over 18 years old live in the household?
	212_f_MarriedSons_	How many married sons of the household head live in the household?
	212_g_MarriedSons_Wives	How many women married to the sons of the household head live in the household?
	212_j_MotherHHH	How many mothers of household head are living in the household (maximum of 1)?
	212_k_BrothersHHH	How many brothers of the HHH live in the household?
	212_l_WivesofbrothersHHH	How many women married to the brothers of the household head live in the household?
	212_m_Childrenbrothers_sonsHHH	How many children of the brothers or sons of the household head live in the household?
	212_n_Cattle rearers	How many cattle boys (non-family members) live with and are employed by the household?
	213_Total_HH	Total household size - excludes HHH (so one must be added when carrying out calculations that require HH size)
	214_Comments	Pertinent comments regarding household size estimate
HH income and livestock ownership	215_Importance_Livestock	Rank the importance of selling livestock keep as a source of income as compared to sale of crops, sale of milk, business or paid employment
	215_Importance_CropFarming	Rank the importance of sale of crops as a source of income as compared to sale of livestock, milk, business or paid employment
	215_Importance_MilkProd	Rank the importance of sale of milk as a source of income as compared to sale of livestock, crops, business or paid employment
	j_216_OtherRank	Rank any other household occupations of importance to your income (i.e. what occupation gives you the most income, second most income etc) June/Oct only
	j_216_OtherType	Specify the type of this 'other' source of income
	215_Importance_Selling	Rank the importance of business activities as a source of income as compared to sale of livestock, crops, milk and paid employment
	215_Selling_Specify	Specify the type of business activity HH engaged in if YES
	215_Importance_Employ	Rank the importance of paid employment as a source of income as compared to sale of livestock, crops, milk and business activities
	215_Employment_Specify	Specify the type of paid employment activity HH engaged in if YES
	j_Salary_213	Does the HH have income from a 'salaried' job (e.g. teacher)?
	j_Wage_215	Does the HH have income from some sort of 'waged' job?
	215_Importance_Women	Rank the importance of women's crafts as a source of household income (March only)
	215_Women_Specify	Specify the type of women's crafts HH engaged in if YES. (March only)
	216_Possessions_Bicycle	How many bicycles does your household own?
	216_Possessions_Motorcycle	How many motorcycles does your household own?
	216_Possessions_Car	How many cars does your household own?
	216_Possessions_TV	How many TVs does your household own?
	216_Possessions_Stove	How many stoves does your household own?
	j_Maizegrinder	Number of maizegrinders owned by HH (June/Oct only)
	j_Mobile	Number of mobile phones owned by HH (June/Oct only)
	j_Radio	Number of radios owned by HH (June/Oct only)
	j_Sofa	Number of sofas owned by HH (June/Oct only)
	217_Buildings_Number	How many buildings is your household compound composed of?
	217_Buildings_Comment	Describe these buildings
	j_VegWall	Number of buildings in homestead made of vegetation (leaves, foliage, branches) (June/Oct only)
	j_MudWall	Number of buildings in homestead made of mud or mud-bricks (June/Oct only)
	j_CircularBuilding	Number of circular buildings in homestead (June/Oct only)
	j_RectangularBuilding	Number of rectangular buildings in homestead (June/Oct only)
	219_StrawRoof	How many buildings have a thatched roof/roof made with vegetation material?
	220_MetalRoof	How many buildings have a corrugated tin roof?
	223_Buildings_Elsewhere	How many buildings other than your household compound do you own?
	223_Elsewhere_Specify	Specify what you used this building for and where it is situated?
	224_Money_Receive	Does the HH receive money from outside of the KGR
	224_Money_Specify	Specify who sends the money and their occupation
	225_Money_Often	How often do they send the money?
Livestock ownership	226_Cattle	How many cattle does your HH keep?
	301_CattleKGR	Total number of cattle owned and kept in the KGR (June/Oct only)
	301_Cattle_NotKGR	Total number of cattle owned and kept on a holding outside of the KGR (June/Oct only)
	301_Cattle_Others	Total number of cattle looked after for other people (i.e. not owned by the HH) (June/Oct only)
	226_Sheep	How many sheep does your HH keep?
	301_SheepKGR	Total number of sheep owned and kept in the KGR (June/Oct only)
	301_SheepNotKGR	Total number of sheep owned and kept on a holding outside of the KGR (June/Oct only)
	301_SheepOthers	Total number of sheep looked after for other people (i.e. not owned by the HH) (June/Oct only)
	226_Goats	How many goats does your HH keep?
	301_GoatsKGR	Total number of goats owned and kept in the KGR (June/Oct only)
	301_GoatsNotKGR	Total number of goats owned and kept on a holding outside of the KGR (June/Oct only)
	301_GoatsOthers	Total number of goats looked after for other people (i.e. not owned by the HH) (June/Oct only)
	226_Dogs	How many dogs does your HH keep?
	301_DogsKGR	Total number of dogs owned and kept in the KGR (June/Oct only)
	301_DogsNotKGR	Total number of dogs owned and kept on a holding outside of the KGR (June/Oct only)
	301_DogsOthers	Total number of dogs looked after for other people (i.e. not owned by the HH) (June/Oct only)
	226_Cats	How many cats does your HH keep?
	301_CatsKGR	Total number of cats owned and kept in the KGR (June/Oct only)
	301_Cats_NotKGR	Total number of cats owned and kept on a holding outside of the KGR (June/Oct only)
	301_CatsOthers	Total number of cats looked after for other people (i.e. not owned by the HH) (June/Oct only)
	226_Chickens	How many chickens does your HH keep?
	301_ChickensKGR	Total number of chickens owned and kept in the KGR (June/Oct only)
	301_Chickens_NotKGR	Total number of chickens owned and kept on a holding outside of the KGR (June/Oct only)
	301_ChickensOthers	Total number of chickens looked after for other people (i.e. not owned by the HH) (June/Oct only)
	226_Turkeys	How many turkeys does your HH keep?
	301_TurkeyKGR	Total number of turkeys owned and kept in the KGR (June/Oct only)
	301_TurkeyNotKGR	Total number of turkeys owned and kept on a holding outside of the KGR (June/Oct only)
	301_TurkeyOthers	Total number of turkeys looked after for other people (i.e. not owned by the HH) (June/Oct only)
	301_GuineaFowlCurrent	Total number of GF currently owned by the household
	301_GuineaFowlKGR	Total number of GF owned and kept in the KGR (June/Oct only)
	301_GuineaFowlNotKGR	Total number of GF owned and kept on a holding outside of the KGR (June/Oct only)
	301_GuineaFowlOthers	Total number of GF looked after for other people (i.e. not owned by the HH) (June/Oct only)
	226_Other	How many of other species does your HH keep?
	226_Specify	Specify species (e.g. pigeon or duck)
TLU / Animal Wealth / TLU_per_capita / Wealth Category		These are all calculated columns as described in the paper. They are included in this file for convienence.
